# Supplementary material for: An IL-17-DUOX2 axis controls gastrointestinal colonization by Candida albicans
Source: Nat Commun. 2026 May 4;17:6013. doi: 10.1038/s41467-026-72174-5 (PMC13346697; doi:10.1038/s41467-026-72174-5)
Supplement: Supplementary file 4 — Source Data [file 41467_2026_72174_MOESM4_ESM.xlsx]

## Sheet: Figure 1
Figure 1b-e: Data is provided in Figshare.

## Sheet: Figure 2
Figure 2a
	F1	F2	F3	F4	F5
Day 1	5300000	3050000	3900000	9800000	6120000
Day 3	8600000	15000000	8600000	8300000	8600000
Day 7	73000000	20000000	21000000	42500000	22200000
Stom	17900000	13300000	6250000	9050000	6800000
Data is presented as CFU/g. Error bars indicate standard error of mean (SEM).
Figure 2c
	Non-colonized control					Candida colonized
	F1	F2	F3	F4	F5	F1	F2	F3	F4	F5
Duox2	1.25387	0.122136	3.11748	0.72694	0.950503	3.08043	6.8312	3.55124	17.4315	3.89538
Duoxa2	1.60349	0.269302	3.95218	0.403252	0.479328	5.5476	8.52664	2.9072	11.5714	3.18814
Data is presented as relative expression. Error bars indicate SEM.
Duox2			Duoxa2
Mann Whitney test			Mann Whitney test
P value	0.0159		P value	0.0317
Exact or approximate P value?	Exact		Exact or approximate P value?	Exact
P value summary	*		P value summary	*
Significantly different (P < 0.05)?	Yes		Significantly different (P < 0.05)?	Yes
One- or two-tailed P value?	Two-tailed		One- or two-tailed P value?	Two-tailed
Figure 2e
	WT					efg1Δ/Δ
	F1	F2	F3	F4	F5	F1	F2	F3	F4	F5
Duo	333898	702128	171765	22959.2	134496	357143	114679	99137.9	391791	111111
Jej	1354167	45238.1	15789.5	20512.8	16000	2094595	717949	26785.7	76923.1	2353659
Ile	9259259	6562500	2063492	5600000	6621622	35849057	8518519	21477273	17010870	3409091
Col	17038462	6813187	2556818	6580645	10192308	25568182	45000000	36666667	93947368	23409091
Data is presented as CFU/g. Error bars indicate standard error of mean (SEM).
For Colon stat:
Mann Whitney test
P value	0.0079
Exact or approximate P value?	Exact
P value summary	**
Significantly different (P < 0.05)?	Yes
One- or two-tailed P value?	Two-tailed
Figure 2g
	Duox2					Duoxa2
	F1	F2	F3	F4	F5	F1	F2	F3	F4	F5
SC5314	8.10574	5.01984	1.82782	6.27079	7.07978	13.3956	8.12575	1.88241	14.161	10.0171
efg1Δ/Δ	0.912486	4.53593	0.329762	0.781356	3.30453	0.651655	4.27669	0.561368	0.879328	3.99848
Data is presented as relative expression. Error bars indicate SEM.
For Duox2			For Duoxa2
Mann Whitney test			Mann Whitney test
P value	0.0317		P value	0.0317
Exact or approximate P value?	Exact		Exact or approximate P value?	Exact
P value summary	*		P value summary	*
Significantly different (P < 0.05)?	Yes		Significantly different (P < 0.05)?	Yes
One- or two-tailed P value?	Two-tailed		One- or two-tailed P value?	Two-tailed
Figure 2h
	WT					nrg1Δ/Δ
	F1	F2	F3	F4		F1	F2	F3	F4
Duo	527523	232323	122378	15789.5		877.193	925.926	406.504	2777.78
Jej	380952	159091	217391	10638.3		33802.8	228205	276119	90460.5
Ile	6515152	9615385	7300000	13636364		53030.3	320513	475000	141732
Col	6911765	25694444	24545455	15833333		312500	175000	244444	214286
Data is presented as CFU/g. Error bars indicate standard error of mean (SEM).
For Duodenum			For Jejunum			For Ileum			For Colon
Mann Whitney test			Mann Whitney test			Mann Whitney test			Mann Whitney test
P value	0.0079		P value	0.4206		P value	0.0079		P value	0.0079
Exact or approximate P value?	Exact		Exact or approximate P value?	Exact		Exact or approximate P value?	Exact		Exact or approximate P value?	Exact
P value summary	**		P value summary	ns		P value summary	**		P value summary	**
Significantly different (P < 0.05)?	Yes		Significantly different (P < 0.05)?	No		Significantly different (P < 0.05)?	Yes		Significantly different (P < 0.05)?	Yes
One- or two-tailed P value?	Two-tailed		One- or two-tailed P value?	Two-tailed		One- or two-tailed P value?	Two-tailed		One- or two-tailed P value?	Two-tailed
Figure 2j
	Duox2					Duoxa2
	F1	F2	F3	F4		F1	F2	F3	F4
SC5314	7.731	4.8473	10.8003	7.42701		8.79064	4.05284	8.5833	5.30127
nrg1Δ/Δ	2.00993	2.08777	1.17112	2.73684		0.991829	1.50852	0.927745	2.20787
Data is presented as relative expression. Error bars indicate SEM.
For Duox2			For Duoxa2
Mann Whitney test			Mann Whitney test
P value	0.0159		P value	0.0317
Exact or approximate P value?	Exact		Exact or approximate P value?	Exact
P value summary	*		P value summary	*
Significantly different (P < 0.05)?	Yes		Significantly different (P < 0.05)?	Yes
One- or two-tailed P value?	Two-tailed		One- or two-tailed P value?	Two-tailed
Figure 2k
	WT					ece1Δ/Δ
	F1	F2	F3	F4	F5	F1	F2	F3	F4	F5
Duo	498615	334302	251479	1333333	596026	341902	109797	34552.8	229075	204986
Jej	1661972	1265537	1957831	2197044	617924	307829	1226667	132505	1209677	1229008
Ile	10958904	9310345	6101190	7196970	17546468	4051724	3719008	6419214	2608696	4961832
Col	17068966	21034483	6052632	6198347	17115385	6500000	5080000	5208333	3763441	14462810
Data is presented as CFU/g. Error bars indicate standard error of mean (SEM).
For Ileum
Mann Whitney test
P value	0.0159
Exact or approximate P value?	Exact
P value summary	*
Significantly different (P < 0.05)?	Yes
One- or two-tailed P value?	Two-tailed
Figure 2m
	Duox2-Ileum					Duoxa2-Colon
	F1	F2	F3	F4	F5	F1	F2	F3	F4	F5
SN95	2.23346	1.52466	1.89212	2.44353	1.97763	4.68691	4.92913	2.70725	3.83176	4.14815
ece1Δ/Δ	0.820109	0.866627	0.384936	0.855033	1.07396	1.37801	0.678604	2.10795	1.09734	1.81315
Data is presented as relative expression. Error bars indicate SEM.
For Duox2-Ileum			For Duoxa2-Colon
Mann Whitney test			Mann Whitney test
P value	0.0079		P value	0.0079
Exact or approximate P value?	Exact		Exact or approximate P value?	Exact
P value summary	**		P value summary	**
Significantly different (P < 0.05)?	Yes		Significantly different (P < 0.05)?	Yes
One- or two-tailed P value?	Two-tailed		One- or two-tailed P value?	Two-tailed

## Sheet: Figure 3
Figure 3a
	BSA						rmIL-17A						LPS
Duoxa1/a2fl/fl	0.819	0.873	0.826	0.783	0.664	0.539	3.299	2.522	1.923	1.539	1.769	1.428	4.259	2.395	1.696	1.676	2.17	1.294
Duoxa1/a2ΔIEC	0.073	0.539	1.108	0.409	0.306	0.338	0.214	1.07	0.607	0.343	0.276	0.369	0.084	0.266	0	0.224	0.241	0.205
Figure 3b
	BSA						LPS						rmIL-17A
Duox2	1.052	0.666	0.611	2.375	1.159	0.873	4.596	5.807	6.116	10.131	10.922	9.309	6.959	4.461	3.799	11.583	7.943	6.28
Duoxa2	1.002	0.892	1.027	1.171	1.387	0.69	2.567	4.62	4.007	4.597	6.361	6.27	5.024	3.5	2.613	4.42	5.027	4.058
Figure 3d
	Lin-CD90.2+RORgt+IL-17A+
	F1	F2	F3	F4
Control	0.53	1.81	2.16
SC5314	2.95	3.45	4.55	3.04
ece1Δ/Δ	1.07	1.24	1.22
	Column B	SC5314		Column C	ece1Δ/Δ		Column C	ece1Δ/Δ
	vs.	vs.		vs.	vs.		vs.	vs.
	Column A	Control		Column B	SC5314		Column A	Control
	Unpaired t test			Unpaired t test			Unpaired t test
	P value	0.0184		P value	0.0037		P value	0.265
	P value summary	*		P value summary	**		P value summary	ns
	Significantly different (P < 0.05)?	Yes		Significantly different (P < 0.05)?	Yes		Significantly different (P < 0.05)?	No
	One- or two-tailed P value?	Two-tailed		One- or two-tailed P value?	Two-tailed		One- or two-tailed P value?	Two-tailed
Figure 3e
	CD3e+ TCRdg+ IL-17A+
	F1	F2	F3	F4
Control	1.81	2.07	2.17
SC5314	4.29	3.7	3.47	3.68
ece1Δ/Δ	2.02	1.85	1.86

## Sheet: Figure 4
Figure 4b
	C57B6/J-WT						Il17ra-/-
	F1	F2	F3	F4	F5	F6	F1	F2	F3	F4	F5
Day 7	500000	150000	90000	2040000	680000	1980000	2460000	620000	2560000	16200000	5700000
Duo	5398.46	2007.46	974.659	7085.71	2083.33	12755.1	9677.42	22287.3	21184.4	258463	504587
Jej	54035.2	30155.9	4523.13	11120.7	27073.9	164655	171811	89355.3	117484	2647975	15937.4
Ile	119048	80580.2	1982.55	31365.8	30487.8	39732.3	520560	122798	540865	861475	677201
Col	184345	37645.4	10729.6	63775.5	11911.9	9363.3	82382.8	98834.3	117396	2699055	2406160
	For Day 7			For Duodenum			For Jejunum			For Ileum			For Colon
	Unpaired t test			Unpaired t test			Unpaired t test			Unpaired t test			Unpaired t test
	P value	0.1051		P value	0.1052		P value	0.256		P value	0.0016		P value	0.0919
	P value summary	ns		P value summary	ns		P value summary	ns		P value summary	**		P value summary	ns
	Significantly different (P < 0.05)?	No		Significantly different (P < 0.05)?	No		Significantly different (P < 0.05)?	No		Significantly different (P < 0.05)?	Yes		Significantly different (P < 0.05)?	No
	One- or two-tailed P value?	Two-tailed		One- or two-tailed P value?	Two-tailed		One- or two-tailed P value?	Two-tailed		One- or two-tailed P value?	Two-tailed		One- or two-tailed P value?	Two-tailed
Figure 4c
	C57BL/6J-WT						Il17ra-/-
	F1	F2	F3	F4	F5	F6	F1	F2	F3	F4	F5
Ileum	8.27907	9.9352	10.1911	10.3704	10.6965	13.1812	12.7877	15.0613	30.6164	18.895	24.4533
Colon	8.95062	12.0879	10	7.94702	10.7527	9.34959	37.5	22.9601	22.9167	47.0588	41.4313
	For Ileum			For Colon
	Unpaired t test			Unpaired t test
	P value	0.0093		P value	0.0004
	P value summary	**		P value summary	***
	Significantly different (P < 0.05)?	Yes		Significantly different (P < 0.05)?	Yes
	One- or two-tailed P value?	Two-tailed		One- or two-tailed P value?	Two-tailed
Figure 4d
		C57BL/6J-WT					Il17ra-/-
	F1	F2	F3	F4	F5	F6	F1	F2	F3	F4	F5
Ileum	Duox2	0.909673	1.34972	1.29606	1.055	1.38165	0.488278	0.411	0.491	0.297	0.652
	Duoxa2	0.711938	1.31518	2.14323	1.278	1.80929	0.432775	0.233	0.24	0.255	0.427
Colon	Duox2	1.33776	0.862621	1.15891	0.854751	1.79931	1.15144	0.769539	0.548972	0.837882	2.59589
	Duoxa2	0.746971	0.954615	1.46808	0.751173	1.73548	1.35288	1.05013	0.664251	0.876545	1.89656
Ileum	For Duox2			For Duoxa2
	Unpaired t test			Unpaired t test
	P value	0.0002		P value	0.0019
	P value summary	***		P value summary	**
	Significantly different (P < 0.05)?	Yes		Significantly different (P < 0.05)?	Yes
	One- or two-tailed P value?	Two-tailed		One- or two-tailed P value?	Two-tailed
Figure 4f
	C57BL/6J-WT					Il17ra-/-							C57BL/6J-WT					Il17ra-/-
	F1	F2	F3	F4		F1	F2	F3	F4	F5			F1	F2	F3	F4		F1	F2	F3	F4	F5
D3	4520000	2290000	1770000	1080000		2730000	120000	170000	30000	100000		Stom	66853.2	132716	244186	405904		1.3738e+07	1.16202e+07	1.63758e+07	1.62311e+07	8.7037e+06
D7	6300000	7600000	5100000	5900000		1100000	21300000	4800000	700000	400000		Duo	332.889	1546.39	16453.4	2933.99		842952	971971	415552	412937	862730
D10	17400000	16800000	12100000	4700000		5200000	5500000	15500000	4400000	1700000		Jej	39114.1	68765.7	100150	107500		374348	482650	553246	1.83607e+06	606845
D14	11200000	9400000	3000000	3300000		17900000	27500000	124000000	44900000	5800000		Ile	144453	123563	331871	496226		9.48509e+06	9.05563e+06	1.72662e+07	2.23332e+07	1.89055e+06
D17	5600000	14500000	17400000	2700000		59100000	76000000	175600000	71600000	43300000		Col	105566	200980	232639	599265		1.66921e+07	14381122	2.89536e+07	3.05749e+07	9.60519e+06
D21	3700000	4100000	6400000	4900000		63400000	35000000	44000000	64000000	49400000
D24	8000000	27300000	11000000	12000000		68000000	77200000	88000000	105200000	46000000
D28	18200000	7100000	10700000	13100000		40700000	99600000	125600000	51500000	32100000
For D17			For D21			For D24			For D28			For Stom			For Duo			For Jej			For Ile			For Col
Unpaired t test			Unpaired t test			Unpaired t test			Unpaired t test			Unpaired t test			Unpaired t test			Unpaired t test			Unpaired t test			Unpaired t test
P value	0.0258		P value	0.0002		P value	0.0012		P value	0.0272		P value	<0.0001		P value	0.0013		P value	0.0575		P value	0.0225		P value	0.004
P value summary	*		P value summary	***		P value summary	**		P value summary	*		P value summary	****		P value summary	**		P value summary	ns		P value summary	*		P value summary	**
Significantly different (P < 0.05)?	Yes		Significantly different (P < 0.05)?	Yes		Significantly different (P < 0.05)?	Yes		Significantly different (P < 0.05)?	Yes		Significantly different (P < 0.05)?	Yes		Significantly different (P < 0.05)?	Yes		Significantly different (P < 0.05)?	No		Significantly different (P < 0.05)?	Yes		Significantly different (P < 0.05)?	Yes
One- or two-tailed P value?	Two-tailed		One- or two-tailed P value?	Two-tailed		One- or two-tailed P value?	Two-tailed		One- or two-tailed P value?	Two-tailed		One- or two-tailed P value?	Two-tailed		One- or two-tailed P value?	Two-tailed		One- or two-tailed P value?	Two-tailed		One- or two-tailed P value?	Two-tailed		One- or two-tailed P value?	Two-tailed
Figure 4g
	C57BL/6J-WT					Il17ra-/-
	F1	F2	F3	F4		F1	F2	F3	F4	F5
Ileum	13.1332	7.86627	25.8532	12.4272		32.0503	39.1236	34.8542	29.5008	29.4821
Colon	7.49588	6.66058	5.4358	5.98131		43.1734	48.5484	44.1589	37.7825	41.4733
	For Ileum			For Colon
	Unpaired t test			Unpaired t test
	P value	0.0025		P value	<0.0001
	P value summary	**		P value summary	****
	Significantly different (P < 0.05)?	Yes		Significantly different (P < 0.05)?	Yes
	One- or two-tailed P value?	Two-tailed		One- or two-tailed P value?	Two-tailed
Figure 4h
		C57BL/6J-WT					Il17ra-/-
		F1	F2	F3	F4		F1	F2	F3	F4	F5
Ileum	Duox2	1.01116	1.549	1.29602	0.488288		0.238377	0.640172	0.529425	1.83516	0.839975
	Duoxa2	0.775324	1.17978	1.53665	0.706661		0.44189	0.79859	0.765877	2.03279	1.14357
Colon	Duox2	0.694088	1.27644	1.70548	0.600901		0.492586	0.363897	0.403404	0.497286	0.462973
	Duoxa2	0.93358	1.25413	1.67273	0.515722		0.432505	0.37104	0.544989	0.58667	0.416514
Colon	For Duox2			For Duoxa2
	Unpaired t test			Unpaired t test
	P value	0.0297		P value	0.0253
	P value summary	*		P value summary	*
	Significantly different (P < 0.05)?	Yes		Significantly different (P < 0.05)?	Yes
	One- or two-tailed P value?	Two-tailed		One- or two-tailed P value?	Two-tailed

## Sheet: Figure 5
Figure 5b
	Duoxa1/a2fl/fl													Duoxa1/a2ΔIEC
	1	2	3	4	5	6	7	8	9	10	11	12		1	2	3	4	5	6	7	8	9	10	11	12	13	14	15
14	15700000	10000000	24800000	10000000	22000000	13700000	19000000	24000000	9600000	8500000	67200000	11500000		20100000	11600000	13500000	17500000	18000000	13400000	7400000	7400000	16600000	6700000	3700000	20000000	18400000	11700000	8900000
17	17800000	20000000	17600000	38400000	46000000	33600000	46800000	42000000	16300000	10500000	19400000	61200000		9300000	9300000	12000000	11500000	3300000	8200000	16700000	7600000	12000000	20000000	8600000	6800000	8800000	20800000	16100000
21	13600000	7700000	17500000	48000000	40000000	47200000	48000000	42400000	15200000	13700000	34700000	47200000		5000000	3200000	7700000	6100000	14300000	9000000	9000000	13900000	13400000	17700000	14100000	21500000	16600000	14800000	25000000
28	9600000	11700000	9000000	50000000	50000000	43200000	39500000	44000000	36000000	25200000	44000000	76000000		7600000	16500000	7100000	14600000	13500000	9100000	12700000	15200000	18100000	13500000	28800000	20200000	22000000	41800000	15000000
Unpaired t test			Unpaired t test			Unpaired t test			Unpaired t test
P value	0.1426		P value	0.0002		P value	0.0004		P value	0.0022
P value summary	ns		P value summary	***		P value summary	***		P value summary	**
Significantly different (P < 0.05)?	No		Significantly different (P < 0.05)?	Yes		Significantly different (P < 0.05)?	Yes		Significantly different (P < 0.05)?	Yes
One- or two-tailed P value?	Two-tailed		One- or two-tailed P value?	Two-tailed		One- or two-tailed P value?	Two-tailed		One- or two-tailed P value?	Two-tailed
Figure 5c
	Duoxa1/a2fl/fl													Duoxa1/a2ΔIEC
	1	2	3	4	5	6	7	8	9	10	11	12		1	2	3	4	5	6	7	8	9	10	11	12	13	14	15
Duo	25096.5	75075.1	7228.92	522532	540189	1074074	1545894	937355	453564	426778	752239	142361		106383	79479.8	366667	103642	41666.7	53763.4	336397	69905.2	189189	29205.6	41878.2	47781.6	237448	159604	1096491
Jej	966184	831409	929782	1111688	476250	329787	59761	1276596	536082	834286	1469388	330097		266458	52083.3	142857	8064.52	328010	3289.47	1062762	10542.2	10948.9	206250	152390	846154	236749	1000000	184058
Ile	1541096	2455197	1804734	5173913	6590106	16050955	4467593	12440945	9019608	6537396	12549020	2037815		1109155	2315789	1300813	2857143	1447368	1522436	3041958	2581699	2000000	789474	3489362	3177083	3065134	932836	166667
Col	1093750	2990196	2280220	16306818	18827160	15346535	23435583	18526786	6700000	3872180	10051546	13720930		2671233	921053	2023256	4056604	2485380	1736111	1968504	5882353	1666667	1636364	901639	8000000	5292208	4588235	5595745
	For Duo			For Jej			For Ile			For Col
	Unpaired t test			Unpaired t test			Unpaired t test			Unpaired t test
	P value	0.0248		P value	0.0053		P value	0.0011		P value	0.0008
	P value summary	*		P value summary	**		P value summary	**		P value summary	***
	Significantly different (P < 0.05)?	Yes		Significantly different (P < 0.05)?	Yes		Significantly different (P < 0.05)?	Yes		Significantly different (P < 0.05)?	Yes
	One- or two-tailed P value?	Two-tailed		One- or two-tailed P value?	Two-tailed		One- or two-tailed P value?	Two-tailed		One- or two-tailed P value?	Two-tailed
Figure 5d
	Duoxa1/a2fl/fl			Duoxa1/a2ΔIEC
	1	2	3	1	2	3
CD4+ IL-17A+	15.9	15.9	14.5	22.8	23.4	22.1
	Unpaired t test
	P value	0.0003
	P value summary	***
	Significantly different (P < 0.05)?	Yes
	One- or two-tailed P value?	Two-tailed
Figure 5e
	Duoxa1/a2fl/fl			Duoxa1/a2ΔIEC
	1	2	3	1	2	3
CD4+ RORγt+ IL-17A+	18.9	15.4	22.4	26.2	32.8	34.5
	Unpaired t test
	P value	0.0193
	P value summary	*
	Significantly different (P < 0.05)?	Yes
	One- or two-tailed P value?	Two-tailed

## Sheet: Supp Fig 1
Supplementary Fig 1a
	Day 7					Day 21
	F1	F2	F3	M1	M2	F1	F2	F3	M1	M2
Duo	48900	158000	148000	175000	104000	32000	369000	34300	9960	8540
Jej	2360	1500000	684000	34400	374000	582000	10200	329000	14500	6900
Ile	5130000	4480000	3010000	2570000	412000	2760000	2520000	2280000	942000	4580000
Col	720000	407000	369000	930000	1074000	160000	2360000	266000	1241000	1720000
Feces	7600000	7400000	6400000	10000000	2800000	9100000	28000000	7900000	4520000	14800000
Supplementary Fig 1c
	Day 7					Day 21
	F1	F2	F3	M1	M2	F1	F2	F3	M1	M2
Duo	33.5821	47.0588	45.5696	52.5097	41.4634	31.7073	27.8106	39.1304	38.7097	27.4194
Jej	26.3158	67.619	44.8	59.0395	17.0068	33.9623	45.009	68.5333	42.8571	20.7407
Ile	38.0488	47.541	68.5279	56.1873	40.7018	59.7855	47.8088	64.7619	35.7647	49.5727
Col	83.4646	70	72	64.0816	58.2781	75.7353	75.3846	72.3077	64.455	74.9455

## Sheet: Supp Fig 2
Supplementary Fig 2a-f: Data provided in Figshare
Supplementary Fig 2g
	Non-colonized control					Candida colonized
Ileum	F1	F2	F3	M1	M2	F1	F2	F3	M1	M2
Duox2	1.80773	0.546919	1.28635	1.00184	0.79863	3.1748	3.53333	2.09834	2.53272	7.00936
Duoxa2	0.674706	1.09662	1.09068	0.886545	1.38416	4.3531	4.2737	4.9885	1.86183	5.29499
Colon
Duox2	0.159834	1.08728	3.01653	4.25196	0.448654	13.0271	15.2294	1.79613	3.42906	8.87
Duoxa2	0.28872	0.667944	1.72976	7.4119	0.405029	16.456	17.8667	2.62958	8.54783	9.8645
Ileum	For Duox2			For Duoxa2
	Mann Whitney test			Mann Whitney test
	P value	0.0079		P value	0.0079
	Exact or approximate P value?	Exact		Exact or approximate P value?	Exact
	P value summary	**		P value summary	**
	Significantly different (P < 0.05)?	Yes		Significantly different (P < 0.05)?	Yes
	One- or two-tailed P value?	Two-tailed		One- or two-tailed P value?	Two-tailed
Colon
	For Duox2			For Duoxa2
	Mann Whitney test			Mann Whitney test
	P value	0.0317		P value	0.0317
	Exact or approximate P value?	Exact		Exact or approximate P value?	Exact
	P value summary	*		P value summary	*
	Significantly different (P < 0.05)?	Yes		Significantly different (P < 0.05)?	Yes
	One- or two-tailed P value?	Two-tailed		One- or two-tailed P value?	Two-tailed

## Sheet: Supp Fig 3
Supplementary Fig 3b
Day1	5300000	3050000	3900000	9800000	6120000
Day3	8600000	15000000	8600000	8300000	8600000
Day7	73000000	20000000	21000000	42500000	22200000
Stomach	17900000	13300000	6250000	9050000	6800000
Supplementary Fig 3c
	F1+F2	F3+F4	F5
Duo	14.2857	22.9885	14.2857
Jej	21.1618	29.1892	25.06
Ile	58.042	51.2195	42.4762
Col	58.6712	55.4935	59.0674
Supplementary Fig 3d
Ileum	Non-colonized control					Candida colonized
	F1	F2	F3	F4	F5	F1	F2	F3	F4	F5
Duox2	0.51572	1.16298	1.25727	1.51383	0.876003	1.12598	1.13468	1.19381	1.51185	1.19963
Duoxa2	0.564389	1.07097	1.16615	1.68366	0.842624	1.50061	1.58636	1.39122	1.47879	2.72547
For Duox2			For Duoxa2
Mann Whitney test			Mann Whitney test
P value	0.8413		P value	0.0952
Exact or approximate P value?	Exact		Exact or approximate P value?	Exact
P value summary	ns		P value summary	ns
Significantly different (P < 0.05)?	No		Significantly different (P < 0.05)?	No
One- or two-tailed P value?	Two-tailed		One- or two-tailed P value?	Two-tailed
Supplementary Fig 3e
Ileum
	Duox1					Nox1					Nox2
Control	0.44722	1.13066	2.01485	0.622541	1.57665	0.28966	1.25944	0.388184	2.66487	2.64986	0.418112	1.54863	0.604753	1.20879	2.11266
Ca-colonized	1.52712	0.887535	0.730847	0.993484	0.971694	0.203651	8.75818	4.58953	4.52032	2.03388	0.379174	2.12639	0.721035	3.42463	0.558502
For Duox1			For Nox1			For Nox2
Mann Whitney test			Mann Whitney test			Mann Whitney test
P value	0.8413		P value	0.3095		P value	>0.9999
Exact or approximate P value?	Exact		Exact or approximate P value?	Exact		Exact or approximate P value?	Exact
P value summary	ns		P value summary	ns		P value summary	ns
Significantly different (P < 0.05)?	No		Significantly different (P < 0.05)?	No		Significantly different (P < 0.05)?	No
One- or two-tailed P value?	Two-tailed		One- or two-tailed P value?	Two-tailed		One- or two-tailed P value?	Two-tailed
Supplementary Fig 3f
Colon	Duox1					Nox1					Nox2
Control	1.52432	0.512442	0.576158	1.5085	1.47296	1.43123	0.212027	0.476242	2.35421	2.93917	1.8071	0.773273	0.324012	2.54783	0.866866
Ca-colonized	0.614431	1.35653	2.15124	0.816942	0.906355	0.23819	4.62334	3.24507	1.76796	0.144524	0.461312	3.25953	3.16827	1.61982	0.486874
For Duox1			For Nox1			For Nox2
Mann Whitney test			Mann Whitney test			Mann Whitney test
P value	>0.9999		P value	0.8413		P value	0.6905
Exact or approximate P value?	Exact		Exact or approximate P value?	Exact		Exact or approximate P value?	Exact
P value summary	ns		P value summary	ns		P value summary	ns
Significantly different (P < 0.05)?	No		Significantly different (P < 0.05)?	No		Significantly different (P < 0.05)?	No
One- or two-tailed P value?	Two-tailed		One- or two-tailed P value?	Two-tailed		One- or two-tailed P value?	Two-tailed
Supplementary Fig 3h
	SC5314					efg1Δ/Δ
	F1	F2	F3	F4	F5	F1	F2	F3	F4	F5
Day 1	8222222	7671233	5985915	19090909	13333333	18926829	8139535	28571429	10566038	34782609
Day 3	79411765	97407407	28333333	54883721	44807692	54794521	148000000	88695652	105000000	90697674
Day 7	152000000	149000000	52857143	55652174	74428571	102000000	95238095	114000000	94146341	144000000
Stomach	12765957	8992806	5662021	4033613	2491803	17777778	12943262	4035874	34269663	7619048
For Day 1			For Day 3			For Day 7			For Stomach
Mann Whitney test			Mann Whitney test			Mann Whitney test			Mann Whitney test
P value	0.2222		P value	0.1508		P value	0.6905		P value	0.1508
Exact or approximate P value?	Exact		Exact or approximate P value?	Exact		Exact or approximate P value?	Exact		Exact or approximate P value?	Exact
P value summary	ns		P value summary	ns		P value summary	ns		P value summary	ns
Significantly different (P < 0.05)?	No		Significantly different (P < 0.05)?	No		Significantly different (P < 0.05)?	No		Significantly different (P < 0.05)?	No
One- or two-tailed P value?	Two-tailed		One- or two-tailed P value?	Two-tailed		One- or two-tailed P value?	Two-tailed		One- or two-tailed P value?	Two-tailed
Supplementary Fig 3i
		Hyphae
Duodenum	WT	37.0487	23.1405	12.7273	42.2727	18.1818
	efg1Δ/Δ	5.30973	0.91638	0.760456	0.940439	2.0979
Jejunum	WT	22.2222	30	19.697	10.8696	10.3704
	efg1Δ/Δ	4.7619	1.5674	1.16279	1.33136	1.33038
Ileum	WT	35.2113	40.2745	39.8529	33.2787	58
	efg1Δ/Δ	1.05465	1.16732	1.1257	1.2987	0.969932
Colon	WT	61.194	60.223	61.296	55.6837	60.2994
	efg1Δ/Δ	1.21065	1.13208	1.27042	1.51515	1.17994
For Duodenum			For Jejunum			For Ileum			For Colon
Unpaired t test			Unpaired t test			Unpaired t test			Unpaired t test
P value	0.0025		P value	0.0022		P value	<0.0001		P value	<0.0001
P value summary	**		P value summary	**		P value summary	****		P value summary	****
Significantly different (P < 0.05)?	Yes		Significantly different (P < 0.05)?	Yes		Significantly different (P < 0.05)?	Yes		Significantly different (P < 0.05)?	Yes
One- or two-tailed P value?	Two-tailed		One- or two-tailed P value?	Two-tailed		One- or two-tailed P value?	Two-tailed		One- or two-tailed P value?	Two-tailed

## Sheet: Supp Fig 4
Supplementary Fig 4b
	WT					nrg1Δ/Δ
	F1	F2	F3	F4		F1	F2	F3	F4
Day 1	6000000	1.16667e+07	12826087	10312500		263889	1680000	814286	961538
Day 3	8.59155e+06	9.38931e+06	1.90598e+07	9.27273e+06		304348	241379	64000	4.57143e+06
Day 7	8.02703e+07	171176471	100877193	9.46429e+07		1.34615e+07	7.21622e+06	3.98148e+06	1.21687e+06
Stom	5503145	6547619	10769231	10377358		460526	337838	1010101	384615
For Day 1			For Day 3			For Day 7			Stomach
Mann Whitney test			Mann Whitney test			Mann Whitney test			Mann Whitney test
P value	0.0079		P value	0.0079		P value	0.0079		P value	0.0079
Exact or approximate P value?	Exact		Exact or approximate P value?	Exact		Exact or approximate P value?	Exact		Exact or approximate P value?	Exact
P value summary	**		P value summary	**		P value summary	**		P value summary	**
Significantly different (P < 0.05)?	Yes		Significantly different (P < 0.05)?	Yes		Significantly different (P < 0.05)?	Yes		Significantly different (P < 0.05)?	Yes
One- or two-tailed P value?	Two-tailed		One- or two-tailed P value?	Two-tailed		One- or two-tailed P value?	Two-tailed		One- or two-tailed P value?	Two-tailed
Supplementary Fig 4c
		Hyphae
		F1	F2	F3	F4	F5
Duodenum	WT	22.919	4.47761	33.8776	29.5775	31
	nrg1Δ/Δ	94.7368	74.4409	84.54
Jejunum	WT	22.043	53.5032	37.5223	42.7468	35.4874
	nrg1Δ/Δ	96.9369	96.7988	98.4894	98.1176	96.8165
Ileum	WT	47.4325	59.2731	66.3462	50.5455	47.0588
	nrg1Δ/Δ	80.0456	93.7063	95.5836	95.1759	93.2961
Colon	WT	52.6649	70.8447	63.3625	76.4088	53.1539
	nrg1Δ/Δ	91.5789	96.7949	94.5783	96	93.8042
For Duodenum			For Jejunum			For Ileum			For Colon
Unpaired t test			Unpaired t test			Unpaired t test			Unpaired t test
P value	0.0001		P value	<0.0001		P value	<0.0001		P value	0.0002
P value summary	***		P value summary	****		P value summary	****		P value summary	***
Significantly different (P < 0.05)?	Yes		Significantly different (P < 0.05)?	Yes		Significantly different (P < 0.05)?	Yes		Significantly different (P < 0.05)?	Yes
One- or two-tailed P value?	Two-tailed		One- or two-tailed P value?	Two-tailed		One- or two-tailed P value?	Two-tailed		One- or two-tailed P value?	Two-tailed
Supplementary Fig 4e
	WT					ece1Δ/Δ
	F1	F2	F3	F4	F5	F1	F2	F3	F4	F5
Day 1	8222222	7671233	5985915	19090909	13333333	18926829	8139535	28571429	10566038	34782609
Day 3	79411765	97407407	28333333	54883721	44807692	54794521	148000000	88695652	105000000	90697674
Day 7	152000000	149000000	52857143	55652174	74428571	102000000	95238095	114000000	94146341	144000000
Stom	12765957	8992806	5662021	4033613	2491803	17777778	12943262	4035874	34269663	7619048
For Day 1			For Day 3			For Day 7			For Stomach
Mann Whitney test			Mann Whitney test			Mann Whitney test			Mann Whitney test
P value	>0.9999		P value	>0.9999		P value	0.8413		P value	0.8413
Exact or approximate P value?	Exact		Exact or approximate P value?	Exact		Exact or approximate P value?	Exact		Exact or approximate P value?	Exact
P value summary	ns		P value summary	ns		P value summary	ns		P value summary	ns
Significantly different (P < 0.05)?	No		Significantly different (P < 0.05)?	No		Significantly different (P < 0.05)?	No		Significantly different (P < 0.05)?	No
One- or two-tailed P value?	Two-tailed		One- or two-tailed P value?	Two-tailed		One- or two-tailed P value?	Two-tailed		One- or two-tailed P value?	Two-tailed
Supplementary Fig 4f
	WT					ece1Δ/Δ
	F1	F2	F3	F4	F5	F1	F2	F3	F4	F5
Duodenum	39.726	33.0769	33.3333	51.7361	43.9614	33.3333	57.1231	47.9452	54.3336	51.7906
Jejunum	47.3022	35.2734	48.9649	56.9423	38.0952	28.5714	46.9027	53.7577	45.3431	51.8939
Ileum	56.0742	52.4913	49.8658	46.1133	45.2703	53.5809	38.2202	51.7339	50.6955	41.2575
Colon	49.481	58.4432	46.4595	50.0344	56.2004	50.5376	52.7883	54.3569	39.7232	52.0655
For Duodenum			For Jejunum			For Ileum			For Colon
Unpaired t test			Unpaired t test			Unpaired t test			Unpaired t test
P value	0.1558		P value	0.9972		P value	0.4579		P value	0.5352
P value summary	ns		P value summary	ns		P value summary	ns		P value summary	ns
Significantly different (P < 0.05)?	No		Significantly different (P < 0.05)?	No		Significantly different (P < 0.05)?	No		Significantly different (P < 0.05)?	No
One- or two-tailed P value?	Two-tailed		One- or two-tailed P value?	Two-tailed		One- or two-tailed P value?	Two-tailed		One- or two-tailed P value?	Two-tailed

## Sheet: Supp Fig 5
Supplementary Fig 5a
	Vehicle	Yeast	Hyphae	LPS
1	0.51	0.41	0.49	2.83
2	0.99	0.8	1.01	3.47
3	2.7	2.25	3.17	6.52
4	2.81	2.82	2.98	6.72
5	2.36	2.69	3.25	6.62
6	0.5	0.4	0.58	0.7
7	1.32	1.2	0.91	3.84
Dunn's multiple comparisons test	Rank sum diff.	Significant?	Summary	Adjusted P Value	A-?
Vehicle vs. Yeast	4	No	ns	>0.9999	B	Yeast
Vehicle vs. Hyphae	-4	No	ns	>0.9999	C	Hyphae
Vehicle vs. LPS	-14	Yes	*	0.0113	D	LPS
Supplementary Fig 5b
	Vehicle	Mannan	Zymosan A	LPS
1	0.69	0.77	0.7	1.61
2	0.45	0.47	0.51	0.76
3	0.46	0.6	1.61	3.55
4	0.68	1.06	2.03	3.89
5	0.67		1.07	3.74
6	0.31		0.47	2.25
Dunn's multiple comparisons test	Mean rank diff.	Significant?	Summary	Adjusted P Value	A-?
Vehicle vs. Mannan	-4.125	No	ns	0.9744	B	Mannan
Vehicle vs. Zymosan A	-6.333	No	ns	0.2729	C	Zymosan A
Vehicle vs. LPS	-12.92	Yes	**	0.0017	D	LPS
Supplementary Fig 5c
	Vehicle	LPS	Curdlan
1	0.63	1.51	0.74
2	0.64	1.32	0.65
3	0.35	0.74	0.18
4	0.4	1.29	0.24
5	0.29	0.85	0.3
6	1	4.1	1.4
Dunn's multiple comparisons test	Rank sum diff.	Significant?	Summary	Adjusted P Value	A-?
Vehicle vs. LPS	-10	Yes	**	0.0078	B	LPS
Vehicle vs. Curdlan	-2	No	ns	>0.9999	C	Curdlan
Supplementary Fig 5d
	Vehicle	B-glucan	LPS
1	1.088	1.057	2.543
2	0.669	0.328	2.944
3	0.351	0.655	3.1
4	0.488	0.749	4.134
5	0.368	0.401	4.17
6	0.382	0.576	4.547
Dunn's multiple comparisons test	Rank sum diff.	Significant?	Summary	Adjusted P Value	A-?
Vehicle vs. B-glucan	-2	No	ns	>0.9999	B	B-glucan
Vehicle vs. LPS	-10	Yes	**	0.0078	C	LPS

[truncated: 6 more sheets: Supp Fig 6, Supp Fig 9, Supp Fig 11, Supp Fig 12, Supp Fig 14, Supp Fig 17]
